# Supplementary material for: Neddylation inhibition sensitises renal medullary carcinoma tumours to platinum chemotherapy
Source: Clin Transl Med. 2023 May 25;13(5):e1267. doi: 10.1002/ctm2.1267 (PMC10210052; doi:10.1002/ctm2.1267)
Supplement: Supplementary file 5 — Supporting Information [file CTM2-13-e1267-s004.xlsx]

## Sheet: Sheet1
	Loci
PDX Model	AMEL	CSF1PO	D13S317	D16S539	D18S51	D21S11	D3S1358	D5S818	D7S820	D8S1179	FGA	TH01	TPOX	vWA
RMC2X	X,Y	11,12	12,13	11	15,18	30,35	14,16	13	10	14,15	21,24	8	8	14,16
RMC32X	X,Y	10,13	12	9,12	13,16	30	15,17	11	11	13,15	19,25	7	8,9	15,18
